# Supplementary material for: Precursor-Directed Thermal Synthesis of Copper Catalysts for Tunable CO2 to CH4 and C2H4 Conversion at Industrial Current Densities
Source: Nanomaterials (Basel). 2026 Mar 23;16(6):386. doi: 10.3390/nano16060386 (PMC13029196; doi:10.3390/nano16060386)
Supplement: Supplementary file 1 [file nanomaterials-16-00386-s001.zip]

Archive with 1 entries (1 files):
- nanomaterials-4147347-supplementary.pdf
